# Supplementary material for: Relationships among cost, citation, and access in journal publishing by an ecology and evolutionary biology department at a U.S. university
Source: PeerJ. 2024 Jan 4;12:e16514. doi: 10.7717/peerj.16514 (PMC10771770; doi:10.7717/peerj.16514)
Supplement: Supplemental Information 1 — Data on journals in which University of Kansas Ecology and Evolutionary Biology faculty have published 2 or more papers. See data table key. [file peerj-12-16514-s001.csv]

Journal name	ISSN	Number of EEB papers	Journal license	Author holds copyright without restrictions	APC	APC information URL	Article processing charges	Article processing charges (US$)	APC waiver policy	Waiver policy info	Other fees	Other fees info	Is DOAJ OA	Pub	Accept	Submit	OA fees?	OA fee comments	OA and fee info	Cost of openness (US$)	Average EEB editorships per year	Total EEB reviews 2015-2018	2019 subscription price (US$)	Average usage (2018-2022)	Journal Impact Factor�_	Average citations per year
Acoreana	0874-0380	2												--	--	--	--	--	no		0	0				0.25
Acta Botanica Cubana	2519-7754	2												--	--	--	$0?	not 100% clear!	no	0	0	0				0.25
Acta Entomologica Musei Nationalis Pragae	1804-6487	12												--	--	--	$0		yes	0	0	0	0	0.4	0.883	2.09141206
Acta Entomologica Slovenica	1318-1998	9												--	--	--	??	Not clear	no		0	2				0.655155193
Acta Palaeontologica Polonica	1732-2421	2												yes	no	no	??	not clear	no		0	0		22.6	2.108	1.331818182
Acta Parasitologica	1896-1851	4												$	yes	yes	$2,890		yes	2890	0	0		1.4	1.534	1.714583333
Acta Tropica	1873-6254	5												$	yes	yes	$2,950	APC	yes	2950	0	0		112.8	3.222	3.9
Acta Zoologica Cracoviensia	2300-0163	4												--	--	--	$0	OA journal free	yes	0	0	24		0.2		1.044117647
Acta Zoologica Mexicana	2448-8445	2												--	--	--	$0	not 100% clear!	yes	2571	0	27		1.2		1.3125
African Journal of Ecology	1365-2028	2												$	wait	yes	$3,350		yes	3350	0	0		17.4	0.923	2.134615385
Agriculture, Ecosystems & Environment	1873-2305	2												$	yes	yes	$3,690		yes	3690	0	0		252.4		5.547619048
Agrociencia	2521-9766	2												--	--	--	??	not clear	no		0	0			0.436	0.24
Agroforestry Systems	1572-9680	2												$	yes	yes	$2,890	OA fee	yes	2890	0	0		15	2.419	3.166666667
Agronomy	2073-4395	2	CC BY	Yes	Yes	http://www.mdpi.com/journal/agronomy/apc	2000 CHF	2244	No		No		Yes	yes	yes	yes	$2,159	APC	yes	2159	0	0		2.6	3.949	1.875
Alavesia	1887-7419	3												--	--	--	??	No information clear	no		0	0				0.955555556
Ambio	1654-7209	6												$	yes	yes	$4,190	APC	yes	4190	0	11		62.8	6.943	3.423610096
American Journal of Biological Anthropology / American Journal of Physical Anthropology	1096-8644	17												--	--	--	$0	OA	yes		0	0		414.6	2.963	0.710811789
American Journal of Botany	1537-2197	28												$	yes	yes	$2,000		yes	2000	0.8	1	944	665.6	3.325	3.598468285
American Journal of Tropical Medicine and Hygiene	1476-1645	11												$/wait	funder	no	$1600 pub, $3000 OA	--	yes	4600	0	0			3.707	3.046627263
American Midland Naturalist	1938-4238	12												--	--	--	$65/page plus figs	--	no	650	0	50	114	60.8	0.731	1.186044204
American Museum Novitates	1937-352X	60												--	--	--	$85/page	publication fee	yes	850	0	19	0	51.8	1.727	3.818910096
American Naturalist	1537-5323	28												$/wait	funder	yes	$90/page, or $2500 OA	--	yes	2500	0	26	1357	678.8	4.367	3.906895486
Anales del Instituto de Biologia serie Zoologia	0185-2590	4												--	--	--	--	Now RMB	no		0.2	0				0.810855263
Animal Behaviour	1095-8282	5												$/funder	yes	yes	$2,740		yes		0	1		289.2	3.039	3.479147465
Animal Conservation	1469-1795	2												$	wait	yes	$4,020		yes	4020	0	0		23.2	4.371	3.95625
Animal Genetics	1365-2052	6												$	wait	yes	$3,400		yes	3400	0	0		18.2	2.884	0.536598459
Annales de la Societe Entomologique de France	2168-6351	4												$/funder	yes	yes	$3,400		yes	3500	0	0		4.2	1.154	0.503319597
Annales Zoologici	1734-1833	6												--	--	--	??	page charges, but need to consult with editor	no		0.8	18		20.8	0.99	1.284139472
Annals of Carnegie Museum	0097-4463	9												--	--	--	$0?	Seems no charge	no		0	0	105	18.2	1.722	1.707784854
Annals of Botany	1095-8290	4												$	yes	yes	$3,032		yes	3032	0	0		200.6	5.04	3.761904762
Annals of the Entomological Society of America	1938-2901	7												$	yes	yes	$3,963	$125/page not OA	no	3963	0	2		55.8	2.727	2.361841057
Annals of the Missouri Botanical Garden	2162-4372	5												--	--	--	$30/page	not open, though	no	300	0	0		14.4	1.927	1.973159041
Annals of the New York Academy of Sciences	1749-6632	2												$	wait	yes	$4,840	OA fee	yes	1185	0	0		957	6.499	11.03333333
Annual Review of Ecology, Evolution, and Systematics	1545-2069	11												no	wait	yes	??	Seems no OA	no		0	30		189.4	14.34	21.79739892
Annual Reviews in Entomology	1545-4487	5												no	wait	yes	??	Seems no OA	no		0	0		76.2	22.682	11.19789474
AoB Plants	2041-2851	3	CC BY	Yes	Yes	https://academic.oup.com/aobpla/pages/publication_charges	1400 USD	1400	Yes	https://academic.oup.com/journals/pages/librarians/developing_countries/participating_countries	No		Yes	yes	yes	yes	$1,400	OA	yes	1400	0	0		46.2	3.138	4.644444444
Apidologie	1297-9678	20												no	yes	yes	$2,080	OA	yes		0	3		61.6	2.722	2.461541339
Applied Soil Ecology	1873-0272	2												$/funder	yes	yes	$3,720	OA	yes	3720	0	0		215.75	5.509	1.621794872
Aquatic Insects	1744-4152	3												$/funder	yes	yes	$0	OA	yes	3500	0	0		0.8	1.269	0.761904762
Aquatic Microbial Ecology	1616-1564	2												$/wait	$/wait/funder	yes	$2,650	OA	yes	2642	0	0		7.2	1.263	2.162337662
Archives of Environmental Contamination and Toxicology	1432-0703	2												$	yes	yes	$3,390	OA	yes	3390	0	0		24.6	3.692	0.904220779
Arthropod Structure & Development	1873-5495	3												$/funder	yes	yes	$3,220	OA	yes	3220	0	0		83	2.075	5.084249084
Asian Herpetological Research	2095-0357	3												--	--	--	no OA	Author should pay _600 (RMB) per grayscale page and _900 (RMB) per color page.	no		0	0		0.6	1.516	4.891774892
Asiatic Herpetological Research (discontinued)	1051-3825	4												--	--	--	??	??	no		0	0				1.746697524
Bayesian Analysis	1931-6690	4	CC BY	Yes	No	https://projecteuclid.org/journals/bayesian-analysis/scope-and-details		0	Yes	https://projecteuclid.org/journals/bayesian-analysis/scope-and-details	No		Yes	yes	yes	yes	$0	none and it is OA	yes		0	3		4.8	3.396	2.373529412
Behavioral Ecology and Sociobiology	1432-0762	3												$	yes	yes	$3,390	OA	yes	3390	0	0		128.2	2.944	0.877361929
Biodiversity and Conservation	1572-9710	19												$	yes	yes	$3,390	OA	yes	3390	0	0	4102	119.2	4.296	3.401134645
Biodiversity Data Journal	1314-2828	2	CC BY	Yes	Yes	http://bdj.pensoft.net/about#Publicationfees	450 EUR	483	No		No		Yes	yes	yes	yes	�650 + �10 for each 1000 characters above 40,000	OA	yes	3080	0	0		0.8	1.54	3.15
Biodiversity Informatics	1546-9735	12	CC BY	Yes	No		0	0	n/a		No		OA but not in DOAJ	yes	yes	yes	$0	no charges ever	yes	0	2	10	0		0	2.470238095
Biodiversity Information Science and Standards	2535-0897	6	CC BY	Yes	Yes	https://biss.pensoft.net/about#ArticleProcessingCharges	�480 (members)/�560 (non-members)	699	No		No		Not in DOAJ	yes	yes	yes	� 560	OA	yes	560	0	0		3.2		0.041666667
Biogeochemistry	1573-515X	14												$	yes	yes	$3,290	OA fee	yes	0	0.6	27	4279	226.2	4.812	4.669769318
Biogeosciences	1726-4189	7	CC BY	Yes	Yes	http://www.biogeosciences.net/for_authors/article_processing_charges.html	1510 EUR	1620	Yes	http://www.biogeosciences.net/for_authors/financial_support.html	No	http://www.biogeosciences.net/for_authors/article_processing_charges.html	Yes	yes	yes	yes	�93/page	OA	yes	1000	0	0		2.4	5.092	4.255328798
Biogeosciences Discussions	1810-6285	4												--	--	--	�93/page	OA	yes	1000	0	0		0		0.36875
Bioinformatics	1460-2059	3												$	yes	yes	$3,618	OA	yes	3618	0	0		1118.6	6.931	89.59978632
Biological Conservation	1873-2917	16												$/funder	yes	yes	$3,470	OA	yes	3470	0	77	6437	493.2	7.497	12.09209689
Biological Invasions	1573-1464	7												$	yes	yes	$3,280	OA	yes		0	72		148.2	3.605	23.94064626
Biological Journal of the Linnean Society	1095-8312	16												$	yes	yes	2459 pounds	OA	yes	3071	0	0	8162	179	2.277	3.023828325
Biology Letters	1744-957X	10												$	yes	yes	$2,380	OA	yes		0	80	1736	191	3.812	6.415673077
BioScience	1525-3244	18												$	yes	yes	$4,705		yes	3000	0	10	595	549	11.566	8.534673663
Biosystems	1872-8324	2												$/funder	yes	yes	$2,620		yes	2620	0	0		62	1.957	8.144444444
Biota Neotropica	1676-0611	9	CC BY	No	Yes	http://www.scielo.br/revistas/bn/iinstruc.htm	400 USD	400	No		No	http://www.scielo.br/revistas/bn/iinstruc.htm	Yes	yes	yes	yes	$450	for foreign authors	yes	450	0	0		0		2.953070175
Biotropica	1744-7429	3												$	wait	yes	$2,500	OA	yes	2500	0	0		73.4	2.858	2.541666667
Bird Conservation International	1474-0001	8												yes	yes	yes	$3,255	OA	yes	3255	0	0		8.2	2.693	2.537080415
BMC Ecology and Evolution / BMC Ecology / BMC Evolutionary Biology	1472-6785	16	CC BY, CC0	Yes	Yes	https://bmcecolevol.biomedcentral.com/about	1570 GBP	1960	Yes	https://www.biomedcentral.com/getpublished/article-processing-charges/open-access-waiver-fund	No		Yes	yes	yes	yes	$2,490	OA	yes	2490	0.2	0	0	45.2	3.368	5.327232143
BMC Genomics	1471-2164	11	CC BY, CC0	Yes	Yes	http://bmcgenomics.biomedcentral.com/about	1570 GBP	1960	Yes	http://www.biomedcentral.com/submissions/article-processing-charges	No	http://www.biomedcentral.com/submissions/article-processing-charges	Yes	yes	yes	yes	$2,390	OA	yes	2390	0	35	0	85.2	4.547	3.961327561
BMC Infectious Diseases	1471-2334	4	CC BY, CC0	Yes	Yes	https://bmcinfectdis.biomedcentral.com/about	1690 GBP	2110	Yes	https://www.biomedcentral.com/getpublished/article-processing-charges/open-access-waiver-fund	No	https://bmcinfectdis.biomedcentral.com/about	Yes	yes	yes	yes	$2,490	OA	yes	2490	0	4		17.2	3.667	4.878571429
BMC Medicine	1741-7015	2	CC BY, CC0	Yes	Yes	http://bmcmedicine.biomedcentral.com/about	2490 GBP	3108	Yes	https://bmcmedicine.biomedcentral.com/about	No	https://bmcmedicine.biomedcentral.com/about	Yes	yes	yes	yes	$3,690	OA	yes	2500	0	0		39.4	11.15	6.5
BMC Public Health	1471-2458	2	CC BY, CC0	Yes	Yes	https://bmcpublichealth.biomedcentral.com/about	1870 GBP	2334	Yes	https://www.biomedcentral.com/getpublished/article-processing-charges/open-access-waiver-fund	No		Yes	yes	yes	yes	$2,790	OA	yes	2790	0	0		214	4.135	12
BMC Research Notes	1756-0500	2	CC BY, CC0	Yes	Yes	https://bmcresnotes.biomedcentral.com/about	1110 GBP	1373	Yes	https://bmcresnotes.biomedcentral.com/about	No	https://bmcresnotes.biomedcentral.com/about	Yes	yes	yes	yes	$1,690	OA	yes	3000	0	0		34.8	0	6.571428571
BMC Veterinary Research	1746-6148	2	CC BY, CC0	Yes	Yes	http://bmcvetres.biomedcentral.com/about	1790 GBP	2235	Yes	http://www.biomedcentral.com/getpublished/article-processing-charges	No	http://www.biomedcentral.com/getpublished/article-processing-charges	Yes	yes	yes	yes	$2,790	OA	yes	2790	0	0		8.2	2.792	5.9375
Bonn Zoological Bulletin / Bonner Zoologische Beitrage	0006-7172	2	CC BY	Yes from journal website	No	http://zoologicalbulletin.de/home		0	No		No	http://zoologicalbulletin.de/home	Yes	yes	yes	yes	$0	OA!	yes	0	0	0				0.225
Botanical Journal of the Linnean Society	1095-8339	2												$	yes	yes	2459 pounds	OA	yes	795	0	0		60.8	2.828	2.875
Botany / Canadian Journal of Botany	1916-2804	4												$	yes	yes	3000 Canadian dollars		yes	2214	0	0		54.4	1.361	2.601
Brazilian Journal of Biology / Revista Brasileira de Biologia	1678-4375	3	CC BY	No	Yes	http://www.scielo.br/revistas/bjb/iinstruc.htm#003	680 USD	680	No		No	http://www.scielo.br/revistas/bjb/iinstruc.htm	Yes	yes	yes	yes	$680	Journal holds copyright	yes		0	0		1.2		0.03030303
Bulletin of Geosciences	1802-8225	2												--	--	--	$0	Not 100% clear, but appears	yes		0	0			1.404	2.3
Bulletin of Mathematical Biology	1522-9602	2												$	yes	yes	$2,780		yes	2780	0	0		46.8	3.871	2.041666667
Bulletin of the American Museum of Natural History	1937-3546	6												--	--	--	$85/page	Limited to museum staff	no		0	0		29.2	4.548	23.37786561
Bulletin of the British Ornithologists' Club	2513-9894	22												--	--	--	$0	not 100% clear! OA	yes		0	0	0	12		1.109487689
Bulletin of the Carnegie Museum of Natural History	2162-4143	8												--	--	--	??	not enough info	no		0	6	37	4.4		3.8265625
Bulletin of Zoological Nomenclature	2057-0570	22												--	--	--	??	not enough info	no		0	0	200	8.6		0.191432395
Caldasia	2357-3759	3	CC BY	No	No	http://revistas.unal.edu.co/index.php/cal/index		0	No		No	http://revistas.unal.edu.co/index.php/cal/index	Yes	yes	yes	yes	$0	not 100% clear! OA	yes	0	0	0		3.8	0.487	0.833333333
Canadian Entomologist	1918-3240	3												$	yes	yes	$2,920	hybrid OA	yes	1928	0	0		8.6	1.115	1.6
Canadian Journal of Fisheries and Aquatic Sciences	1205-7533	11												$	yes	yes	$3500 Canadian		yes	996	0	0	1836	43.2	3.102	3.801971491
Canadian Journal of Forest Research	1208-6037	2												$	yes	yes	$3250 Canadian		yes		0	0		9.4	2.331	3.580952381
Canadian Journal of Zoology	1480-3283	5												$	yes	yes	$3000 Canadian		yes		0	0		48.8	1.654	2.486616541
Catalogue of American Amphibians and Reptiles	2325-5021	3												--	--	--	$0?	OA, but no clear statement of no fee	no	5495	0	0				0.184927536
Cellular and Molecular Life Sciences / Experientia	0014-4754	3												--	--	--	$4,290	OA	yes		0	0		595.6	9.207	7.071428571
Check List	1809-127X	5	CC BY	Yes	Yes	https://checklist.pensoft.net/about#ArticleProcessingCharges	150 EUR	161	Yes	https://checklist.pensoft.net/about#DiscountsandWaivers	No		Yes	yes	yes	yes	250 euros	up to 20 pp	yes	268	0	0		2		2.671590909
Ciencia y Desarrollo	0185-0008	2												--	--	--	??	not clear	no		0	0				0.651442308
Cladistics	1096-0031	10												$	wait	yes	$3,810		yes	3810	0	5	1182	99	4.714	6.003826232
Coleopterists Bulletin	1938-4394	14												--	--	--	$60 + $10/page	closed access	no		0.2	0	165	151.6	0.795	0.409382795
Communications Biology	2399-3642	8	CC BY	No	Yes	https://www.nature.com/commsbio/about/article-processing-charges	2680 EUR	2876	Yes	http://www.nature.com/openresearch/about-open-access/policies-journals/#Article_processing_charge_APC_waivers	No		Yes	yes	no	yes	$3,490		yes	528	0	0		798.2	6.548	5.135416667
Comparative Parasitology	1938-2952	4												--	--	--	$100/page	closed access	no	1000	0.6	0		15.2	0.653	0.663690476
Comptes Rendus Palevol	1777-571X	3												yes	no	no	$0	OA	yes		0	40		67.6	2.326	0.916666667
Computational and Mathematical Methods in Medicine	1748-6718	2	CC BY	Yes	Yes	https://www.hindawi.com/journals/cmmm/apc/	2100 USD	2100	Yes	https://www.hindawi.com/publish-research/authors/waiver-policy/	No	https://www.hindawi.com/journals/cmmm/apc/	Yes	yes	yes	yes	$2,550		yes	2550	0	0		1.4	2.809	2.714285714
Conservation Biology	1523-1739	16												$	wait	yes	$3,000		yes		0	9	1333	305.6	7.563	6.320637522
Conservation Genetics	1572-9737	4												$	yes	yes	$3,390		yes	1928	0	0		47.8	3.092	2.319791667
Conservation Science and Practice	2578-4854	2	CC BY	Yes from Sherpa Romeo	Yes	https://onlinelibrary.wiley.com/page/journal/25784854/homepage/funderpayments?	1850 USD	1850	Yes	http://www.wileyopenaccess.com/details/content/13707a1ddf6/Waivers-and-Discounts-on-Article-Publication-Charges.html	No	https://onlinelibrary.wiley.com/page/journal/25784854/homepage/author-guidelines	Yes	yes	yes	yes	$1,940		yes		0	0		9.8	3.57	13.5
Contributions to Entomology / Beitrage zur Entomologie	2511-6428	11												yes	yes	yes	$0	no APCs and is an OA journal	yes	0	0	0	0			0.689537179
Cretaceous Research	1095-998X	41												$/funder	yes	yes	$3,050		yes	3050	0	0	2200	465.8	2.432	1.981059591
Current Biology	1879-0445	26												$	wait	yes	$6,700	hybrid OA	yes		0	69	2353	2284.8	10.9	5.325093603
Current Science	0011-3891	3												yes	no	no	$0?	not clear	no	0	0	0		23	1.169	0.696296296
Current Zoology	1674-5507	2	CC BY, CC BY-NC	No	Yes	https://academic.oup.com/cz/pages/General_Instructions	1200 GBP	1498	Yes	https://academic.oup.com/cz/pages/General_Instructions	No		Yes	yes	yes	yes	$0	OA	yes	0	0	4		35	2.734	0.625
Denisia	1608-8700	2												--	--	--	??	not clear	no		0	0				2.46875
Deutsche Entomologische Zeitschrift	0012-0073	3	CC BY	Yes	Yes	http://dez.pensoft.net/about#OpenAccessFees	1000 EUR	1073	Yes	http://dez.pensoft.net/about#DiscountsandWaivers	No	http://dez.pensoft.net/about#OpenAccessFees	Yes	yes	yes	yes	$0	OA, up to 300 pages/yr	yes	740	0	0			1.174	0.523589744
Development	1477-9129	2												yes	yes	yes	�3,300	OA	yes		0	0		1010.2	6.862	3.25
Discrete & Continuous Dynamical Systems-B	1553-524X	2												$	yes	yes	$1,800	hybrid OA	yes		0	0			1.497	2.243589744
Diversity and Distributions / Biodiversity Letters	1472-4642	25	CC BY	No	Yes	https://onlinelibrary.wiley.com/page/journal/14724642/homepage/fundedaccess.html	2200 USD	2200	Yes	https://onlinelibrary.wiley.com/page/journal/14724642/homepage/fundedaccess.html	No	https://onlinelibrary.wiley.com/page/journal/14724642/homepage/productinformation.html	Yes	yes	yes	yes	$2,970	OA	yes	2970	0	0	0	157.6	5.714	10.87496653
Earth-Science Reviews	1872-6828	3												$/funder	yes	yes	$4,410	OA	yes	4840	0	0		701.8	12.038	5
Ecography	1600-0587	19	CC BY	Yes	Yes	https://onlinelibrary.wiley.com/page/journal/16000587/apc	2200 USD	2200	Yes	https://authorservices.wiley.com/open-research/open-access/for-authors/waivers-and-discounts.html	No	https://onlinelibrary.wiley.com/page/journal/16000587/apc	Yes	yes	yes	yes	$2,900	OA	yes	2900	0.4	27	1115	266.2	6.802	81.56121738
Ecological Applications	1939-5582	5												$	wait	yes	$3,600	OA	yes	3600	0.1	0		363.2	6.105	6.076078431
Ecological Complexity	1476-9840	3												$/funder	yes	yes	$2,540	OA	yes	2775	0	0		51.2	2.969	6.777777778
Ecological Engineering	1872-6992	2												$/funder	yes	yes	$3,500	OA	yes	3500	0	0		223.4	4.379	5.766666667
Ecological Entomology	1365-2311	2												$	wait	yes	$4,200	OA	yes	4200	0	0		38.2	2.233	2.924242424
Ecological Informatics	1878-0512	2												$/funder	yes	yes	$2,440	OA	yes	265	0	0		88.6	4.498	7.875
Ecological Modelling	1872-7026	24												$/funder	yes	yes	$2,780	OA	yes	2780	0	0	7490	400.6	3.512	33.26770126
Ecological Research	1440-1703	9												$	wait	yes	$3,000	OA	yes	1350	0	0		25.2	2.056	0.666666667
Ecology	1939-9170	43												yes	no	no	$3,600	OA	yes	3600	0	0	1123	975.2	6.431	12.33328259
Ecology and Evolution	2045-7758	24	CC BY	Yes	Yes	https://onlinelibrary.wiley.com/page/journal/20457758/homepage/article_publication_charges.htm	2200 USD	2200	Yes	https://authorservices.wiley.com/open-research/open-access/for-authors/waivers-and-discounts.html	No		Yes	yes	yes	yes	$2,350	OA	yes	2350	0	0		413.8	3.167	2.977477152
Ecology Letters	1461-0248	42												$	wait	yes	$5,050	OA	yes		0	8	3796	662.8	11.274	21.82854217
Ecoscience	2376-7626	2												$/funder	yes	yes	??	Not in list for T&F	no		0	0		4.2	1.344	0.748809524
Ecosphere	2150-8925	19	CC BY	Yes	Yes	http://esajournals.onlinelibrary.wiley.com/hub/journal/10.1002/(ISSN)2150-8925/resources/author-guidelines-ECS2.html#Publication_Fees	1550 EUR; 1200 GBP; 1925 USD	1925	Yes	http://www.wileyopenaccess.com/details/content/13707a1ddf6/Waivers-and-Discounts-on-Article-Publication-Charges.html	No	http://esajournals.onlinelibrary.wiley.com/hub/journal/10.1002/(ISSN)2150-8925/resources/author-guidelines-ECS2.html#Publication_Fees	Yes	yes	yes	yes	$2,100	OA	yes		0	30	0	249	3.593	9.118295739
Ecosystems	1435-0629	8												$	yes	yes	$4,190	OA	yes	4190	0	0	1191	227	4.345	5.066380719
eLife	2050-084X	2	CC BY, CC0	Yes	Yes	https://reviewer.elifesciences.org/author-guide/fees	3000 USD	3000	Yes	https://reviewer.elifesciences.org/author-guide/fees	No		Yes	yes	yes	yes	$3,000	OA	yes		0	0		7	8.713	1.444444444
Emerging Infectious Diseases	1080-6059	10	CC BY	Yes	No	http://wwwnc.cdc.gov/eid/page/submit-manuscript		0	No		No		Yes	yes	yes	yes	$0	OA	yes	0	0	0	0	32.6	16.126	8.589986391
Emu-Austral Ornithology	1448-5540	2												$/funder	yes	yes	$3,085	OA	yes	3085	0	11		21.8	1.438	3.5
Endangered Species Research	1613-4796	3	CC BY	No	Yes	http://www.int-res.com/journals/esr/about-the-journal/#openaccess	1550 EUR	1659	Yes	http://www.int-res.com/journals/esr/about-the-journal/#openaccess	No		Yes	yes	yes	yes	� 2,500	OA	yes	2500	0	0		4.4	3.155	5.032051282
Entomofauna	0250-4413	4												--	--	--	??	not clear	no		0	0				0.333333333
Entomologia Experimentalis et Applicata	1570-7458	10												$	yes	yes	$4,220	OA	yes	4220	0	0		16.8	2.433	1.517488329
Entomologica Americana / Journal of the New York Entomological Society	1937-2361	7												--	--	--	$25/pge	closed access	no	250	0	0		37.2		0.581721578
Entomological News	2162-3236	11												--	--	--	??	not clear	no		0	0		5.8	0.438	0.401570734
Entomologist's Gazette	0013-8894	2												--	--	--	??	not clear	no		0	0				0.125
Entomologist's Monthly Magazine	0013-8908	25												--	--	--	??	not clear	no		0.3	0				0.579219421
Entomology	2813-0502	3												--	--	--	1000 CHF	OA	yes	1122	0	0				0
Environmental Monitoring and Assessment	1573-2959	2												$	yes	yes	$3,490	OA	yes	2220	0	0		104.8	3.307	3.25
Environmental Research Letters	1748-9326	2	CC BY	Yes	Yes	https://iopscience.iop.org/journal/1748-9326/page/publication-charges	1550 GBP	1935	Yes	https://publishingsupport.iopscience.iop.org/questions/paying-for-open-access/	No	https://iopscience.iop.org/journal/1748-9326/page/publication-charges	Yes	yes	yes	yes	$2,545	OA	yes	2545	0	0		345.2	6.947	9
Eos	2324-9250	4												no	wait	yes	??	not clear	no	0	0	0				0.931818182
EvoDevo	2041-9139	2	CC BY, CC0	Yes	Yes	https://evodevojournal.biomedcentral.com/about	1570 GBP	1960	Yes	https://evodevojournal.biomedcentral.com/about	No		Yes	yes	yes	yes	$2,290	OA	yes		0	0		11.2	3.569	4.636363636
Evolution	1558-5646	61												$	wait	yes	$3,000	OA charges	yes	3503	0.4	113	1139	1046.8	4.171	8.689866559
Evolution & Development	1525-142X	3												$	wait	yes	??	Website has blanks!	no		0	0		65.6	2.839	1.930555556
Evolution Letters	2056-3744	4												yes	yes	yes	$2,500	--	yes	1185	0	0		91.8	6.494	3.8875
Evolution: Education and Outreach	1936-6434	5	CC BY, CC0	Yes	Yes	https://evolution-outreach.biomedcentral.com/about	1390 GBP	1735	Yes	https://evolution-outreach.biomedcentral.com/about	No	https://evolution-outreach.biomedcentral.com/about	Yes	yes	yes	yes	$2,190		yes	2190	0.6	0		44.4		0.953535354
Evolutionary Applications	1752-4571	5	CC BY	Yes	Yes	https://onlinelibrary.wiley.com/page/journal/17524571/homepage/article_publication_charges.htm	2450 EUR; 2100 GBP; 3200 USD	3200	Yes	https://authorservices.wiley.com/open-research/open-access/for-authors/waivers-and-discounts.html	No	https://onlinelibrary.wiley.com/page/journal/17524571/homepage/productinformation.html	Yes	yes	yes	yes	$3,740	--	yes	3740	0	0		73.8	4.929	1.959615385
Evolutionary Biology	1934-2845	5												$	yes	yes	$3,280	OA	yes	3280	0	15		29.8	3.696	2.93219697
Evolutionary Ecology	1573-8477	3												$	yes	yes	$3,390	OA	yes	3390	0	0		37.2	2.074	1.22979798
Florida Entomologist	1938-5102	3	CC BY-NC	Yes	Yes	https://journals.flvc.org/flaent/about/submissions	925 USD	925	No		Yes	https://journals.flvc.org/flaent/about/submissions	Yes	yes	yes	yes	$185/page	OA it seems	yes	1850	0	47		51.6	1.434	6.46969697
Folia Heyrovskyana	1210-4108	2												--	--	--	??	not clear	no	2046	0	0				0.157894737
Folia Parasitologica	1803-6465	10												--	--	--	150 euro/article	not OA	no	161	0	0			1.614	1.206185808
Folia Primatologica	1421-9980	2												$/funder	yes	yes	$2,595	OA	yes	2595	0	0		2.2	1.38	2.140679141
Forest Ecology and Management	1872-7042	2												$/funder	yes	yes	$3,460		yes	3460	0	0		261.8	4.384	9.045833333
Fossil Record	2193-0074	4	CC BY	No	Yes	https://fr.pensoft.net/about#ArticleProcessingCharges	1150 EUR	1234	Yes	https://fr.pensoft.net/about#ArticleProcessingCharges	No		Yes	yes	yes	yes	$0	Until funds are exhausted each year	yes	0	0	0		1	1.69	1.416666667
Freshwater Biology	1365-2427	14												$	wait	yes	$4,940		yes		0	0	9372	244	3.538	8.281749525
Freshwater Science / Journal of the North American Benthological Society / Freshwater Invertebrate Biology	2161-9565	8												$/wait/funder	wait/funder	yes	$2,000		yes		0	0		130.2	2.353	1.514
Frontiers in Earth Science	2296-6463	3	CC BY	Yes	Yes	http://home.frontiersin.org/about/publishing-fees	2950 USD	2950	Yes	http://home.frontiersin.org/about/publishing-fees	No		Yes	yes	yes	yes	$3,225		yes	2358	0.3	0			3.661	4.055555556
Frontiers in Ecology and Evolution	2296-701X	5	CC BY	Yes	Yes	http://home.frontiersin.org/about/publishing-fees	2490 USD	2490	Yes	http://home.frontiersin.org/about/publishing-fees	No		Yes	yes	yes	yes	$2,720	--	yes		0	0			4.493	1.416666667
Frontiers in Ecology and the Environment	1540-9309	13												--	--	--	$3,600	OA	yes	3600	0	22	400	207	13.78	14.12948138
Frontiers in Microbiology	1664-302X	2	CC BY	Yes	Yes	http://www.frontiersin.org/microbiology/fees	2950 USD	2950	Yes	http://www.frontiersin.org/microbiology/fees	No		Yes	yes	yes	yes	$3,225	--	yes	3225	0	0			6.064	2
Frontiers in Plant Science	1664-462X	4	CC BY	Yes	Yes	http://home.frontiersin.org/about/publishing-fees	2950 USD	2950	Yes	http://home.frontiersin.org/about/publishing-fees	No		Yes	yes	yes	yes	$3,225	--	yes	690	0	3			6.627	7.177777778
Frontiers of Biogeography	1948-6596	9	CC BY	Yes	Yes	http://escholarship.org/uc/search?entity=fb;view=authorinformation#fees	300 USD	300	Yes	http://escholarship.org/uc/search?entity=fb;view=authorinformation#fees	No	http://escholarship.org/uc/search?entity=fb;view=authorinformation#fees	Yes	yes	yes	yes	$300	--	yes	300	0	0		0.4		3.272486772
Fundamental and Applied Limnology / Archiv fur Hydrobiologie	2700-1555	7												--	--	--	base fee (�140/article) and page fee (�149/page) up to 16 pages	1928	yes	2035	0	0			1.528	1.063492063
Fungal Ecology	1878-0083	2												$/funder	yes	yes	$3,200	--	yes		0	0		98	4.204	5.102272727
G3: Genes, Genomes, Genetics	2160-1836	6	CC BY, CC BY-NC	No	Yes	https://academic.oup.com/g3journal/pages/general-instructions#Manuscript-Charges	2400 USD	2400	Yes	https://academic.oup.com/journals/pages/librarians/developing_countries/participating_countries	No		Yes	yes	yes	yes	$2,580	--	yes	2580	0	0		102.4	3.542	4.466329966
Gaceta Ecologica	1405-2849	2												--	--	--	--	--	no		0	0				1.251683502
Genes	2073-4425	3	CC BY	Yes	Yes	http://www.mdpi.com/journal/genes/apc	2400 CHF	2692	No		No		Yes	yes	yes	yes	$2,590	in Swiss francs	yes	2590	0	0		0.2	4.141	3.166666667
Genetics	1943-2631	27												$	yes	yes	$4,264	$125/page not OA	no	4264	0	0		904.4	4.402	4.690370644
Genetics Research	0016-6723	3	CC BY	Yes	Yes	https://www.hindawi.com/journals/gr/apc/	1900 USD	1900	Yes	https://www.hindawi.com/publish-research/authors/waiver-policy/	No		Yes	yes	yes	yes	$2,000	--	yes	2000	0	0		21.4	1.375	1.614992942
Genome	1480-3321	2												$	yes	yes	$2,204	in Canadian dollars	yes	2678	0	0		23.8	2.449	1.885714286
Genome Biology	1474-760X	2	CC BY, CC0	Yes	Yes	https://genomebiology.biomedcentral.com/submission-guidelines/fees-and-funding	4090 EUR; 5030 USD; 3430 GBP	5030	Yes	https://www.biomedcentral.com/getpublished/article-processing-charges/open-access-waiver-fund	No		Yes	yes	yes	yes	$5,030		yes	5030	0	0		45.6	17.906	11.75
Genome Biology and Evolution	1759-6653	15	CC BY, CC BY-NC	No	Yes	https://academic.oup.com/gbe/pages/General_Instructions	2714 USD	2714	Yes	https://academic.oup.com/journals/pages/librarians/developing_countries/participating_countries	No		Yes	yes	yes	yes	$2,714		yes	2714	0	0	0	245.2	4.065	3.841161616
Genome Research	1549-5469	3												$/wait	no	yes	$3,700		yes	3700	0	0		455.4	9.438	23.92262443
Genus	1689-3786	3	CC BY	Yes	Yes	https://genus.springeropen.com/about	860 GBP	1074	No		No		Yes	yes	yes	yes	$0	not 100% clear!	yes		0	0				0.300854701
Geobios	1777-5728	3												$/funder	yes	yes	$2,540		yes	2540	0	0		87.4	2.115	0.91025641
Geocarto International	1752-0762	2												yes	yes	yes	$2,390		yes	2390	0	0		1	3.45	0.455072464
Geodiversitas	1638-9395	4												yes	no	no	$0	OA	yes	0	0	0		13.8	2.185	0.696428571
Geology	1943-2682	3												$	yes	no	$2,800	OA	yes	2964	0	0		997	6.324	5.538461538
Geospatial Health	1970-7096	3	CC BY-NC	Yes	Yes	https://geospatialhealth.net/index.php/gh/fee	750 EUR	805	No		No		Yes	yes	yes	yes	750 euros	OA	yes	805	0	0		0	1.723	7.459259259
Global Biogeochemical Cycles	1944-9224	4												$	yes	no	$3,600	OA	yes	3600	0	3		74.2	6.5	3.915413534
Global Change Biology	1365-2486	17												$	wait	yes	$4,120		yes		0.6	0	7707	623	13.211	6.390767974
Global Ecology and Biogeography	1466-8238	21												$	wait	yes	$4,530		yes	4530	0	0	5268	243.6	6.909	9.189060132
Gondwana Research	1878-0571	5												$/funder	yes	yes	$3,700		yes	3700	0	0		236.4	6.151	9.893333333
Haring Ibon	0119-6901	2												--	--	--	??	not enough info	no		0	0				0.690217391
Harvard Asia Quarterly	2374-6602	2												--	--	--	??	not enough info	no		0	0		2.4		0.333333333
Heredity	1365-2540	10												$/funder	wait	yes	$3,860		yes	3860	0	0	1949	347.8	3.832	4.628490992
Herpetologica	1938-5099	26												$	yes	no	$2,500		yes	3500	0	0		195.6	2.653	1.878843193
Herpetological Monographs	1938-5137	12												$	yes	no	$2,500		yes	0	0	0	233	19.8	2.909	2.846132456
Herpetological Review	0018-084X	5												--	--	--	$0?	not 100% clear!	no	0	0	0		5.8		0.505559947
Herpetology Notes	2071-5773	2												--	--	--	$0?	not 100% clear!	no		0	0				0.75
Historical Biology	1029-2381	3												$/funder	yes	yes	$3,085		yes	3085	0	0		13	1.942	0.762962963
Huitzil	1870-7459	2	CC BY-NC-ND	Yes	No	http://ojs.huitzil.net/index.php/huitzil/about/editorialPolicies#custom-3		0	No		No	http://ojs.huitzil.net/index.php/huitzil/about/editorialPolicies#custom-3	Yes	yes	yes	yes	$0	OA	yes	0	0	0		0		1.677941176
Hydrobiologia	1573-5117	6												$	yes	yes	$3,280		yes	3280	0	0		183.8	2.822	1.504170472
Ibis	1474-919X	5												$	wait	yes	$4,070		yes	4070	0	0		41.2	2.351	5.091447005
Ichthyology and Herpetology / Copeia	1938-5110	22												--	--	--	$3,500	on top of $200/page for publication	yes	3400	0.4	0	175	738.4	1.857	2.642555
Iheringia, Serie Zoologia	1678-4766	2	CC BY	No	No	http://www.scielo.br/revistas/isz/iinstruc.htm#02		0	No		No	http://www.scielo.br/revistas/isz/iinstruc.htm#02	Yes	yes	yes	yes	$0?	not 100% clear!	no	240	0	0			0.742	1.5
Infection, Genetics and Evolution	1567-7257	2	CC BY, CC BY-NC-ND	No	Yes	https://www.elsevier.com/journals/infection-genetics-and-evolution/1567-1348/open-access-options	2550 USD	2550	Yes	https://www.elsevier.com/authors/open-access/choice#waivers	No		Yes	yes	yes	yes	$2,250		yes		0	0		164	4.393	5.258928571
Infectious Disease Modelling	2468-0427	4	CC BY, CC BY-NC-ND	No	Yes	http://www.keaipublishing.com/en/journals/infectious-disease-modelling/guide-for-authors/	1500 USD	1500	Yes	http://www.elsevier.com/about/corporate-responsibility/research-4-life/research-4-life-programs	No	http://www.keaipublishing.com/en/journals/infectious-disease-modelling/guide-for-authors/	Yes	yes	no	no	$995		yes	995	0	0			0	7.0125
Insect Biochemistry and Molecular Biology	1879-0240	4												$/funder	yes	yes	$3,640		yes		0	0		96.2	4.421	7.415178571
Insect Conservation and Diversity	1752-4598	4												$	wait	yes	$4,300		yes		0	0		28.2	4.266	1.05
Insect Systematics & Evolution	1876-312X	7												$	yes	yes	$0	not OA	no	0	0	0		3	1.304	1.148268398
Insect Systematics and Diversity	2399-3421	3												$	yes	yes	$3,693		yes	3693	0	0		0	2.841	0.861111111
Insectes Sociaux	1420-9098	4												$	yes	yes	$3,280		yes	3280	0	0		18.4	1.946	2.027083333
Insects	2075-4450	2	CC BY	Yes	Yes	http://www.mdpi.com/journal/insects/apc	1800 CHF	2019	No		No		Yes	yes	yes	yes	1800 CHF		yes	2020	0	0		2.8	3.139	7
Integrative and Comparative Biology / American Zoologist	1557-7023	18												--	--	--	$3,953	OA hybrid charges	yes	3953	0.5	0	908	203.4	3.392	1.473528015
Interciencia	0378-1844	2												--	--	--	??	--	no		0	0		11.2	0.396	0.269230769
International Journal for Parasitology	1879-0135	10	CC BY, CC BY-NC-ND	No	Yes	https://www.elsevier.com/journals/international-journal-for-parasitology-drugs-and-drug-resistance/2211-3207/open-access-journal	1838 USD	1838	Yes	https://www.elsevier.com/authors/open-access/choice#waivers	No		Yes	yes	yes	yes	$2,500	OA	yes	2500	0	0	2524	88	4.33	8.639824065
International Journal of Astrobiology	1475-3006	2												$	yes	yes	$3,255	OA� note exchange rate	yes	3255	0	0		18.2	1.358	6.768421053
International Journal of Health Geographics	1476-072X	5	CC BY, CC0	Yes	Yes	https://ij-healthgeographics.biomedcentral.com/about	2090 GBP	2609	Yes	https://ij-healthgeographics.biomedcentral.com/about	No		Yes	yes	yes	yes	$2,990	OA	yes	2990	0	2		17.8	5.31	4.935497835
International Journal of Molecular Sciences	1422-0067	2	CC BY	Yes	Yes	http://www.mdpi.com/journal/ijms/apc	2300 CHF	2580	No		No		Yes	yes	yes	yes	2500 CHF	OA	yes	2805	0	0		38.4	6.208	1.666666667
International Journal of Plant Sciences	1537-5315	14												$/wait/funder	wait/funder	yes	$1,330	OA	yes	1330	0	0	1703	209.6	3.142	1.979488901
Invertebrate Systematics	1447-2600	4												$	yes	yes	$2,700	OA	yes	2700	0	0		11.8	2.364	1.388888889
ISME Journal	1751-7370	4												$	wait	yes	$4,190	OA	yes	1020	0	0			11.217	8.116666667
JEZ / Journal of Experimental Zoology A	2471-5646	4												$	wait	yes	$4,120		yes	4120	0	0			2.693	1.484681373
Journal for Nature Conservation	1618-1093	2												$/funder	yes	yes	$2,530	OA	yes	2530	0	0		28.8	2.575	5.64047619
Journal of African Earth Sciences	1879-1956	2												$/funder	yes	yes	$2,650	OA	yes	2650	0	0		157	2.468	1.104166667
Journal of Animal Ecology	1365-2656	7												$	wait	yes	$2,550	OA	yes	2550	0	0		172.4	5.606	5.317669173
Journal of Anthropological Archaeology	1090-2686	2												$/funder	yes	yes	$3,270		yes	3270	0	0		187	2.312	3.833333333
Journal of Apicultural Research	2078-6913	7												$/funder	yes	yes	??	--	no		0	0		24.8	2.407	3.789526624
Journal of Applied Ecology	1365-2664	9												$	wait	yes	$3,400		yes		0	0	2092	273.4	6.865	13.61031746
Journal of Arachnology	1937-2396	8												$/wait	no	no	??	--	no		0	0		53.8	1.384	1.115408967
Journal of Asian Ornithology / Forktail	2634-6990	7												--	--	--	??	not enough info	no	0	0	0				0.616106443
Journal of Avian Biology	1600-048X	12	CC BY	Yes	Yes	https://onlinelibrary.wiley.com/page/journal/1600048x/homepage/fundedaccess.html	2000 EUR; 1700 GBP; 2500 USD	2500	Yes	http://www.wileyopenaccess.com/details/content/13707a1ddf6/Waivers-and-Discounts-on-Article-Publication-Charges.html	No		Yes	yes	yes	yes	$2,600		yes	2600	0	0	655	61.2	2.248	2.59165939
Journal of Biogeography	1365-2699	41												$	wait	yes	$4,840		yes		0	0	5268	578.6	4.81	12.03622961
Journal of Biological Systems	1793-6470	3												$	wait/funder	yes	??	--	no		0	0			1.909	4.375
Journal of Chemical Ecology	1573-1561	8												$	yes	yes	$3,280		yes	3280	0	26		48.2	2.793	0.780710895
Journal of Ecology	1365-2745	38												$	wait	yes	$2,550		yes	2550	0.3	33	2257	351.8	6.381	12.66147321
Journal of Environmental Quality	1537-2537	3												$	wait	yes	$1,150		yes	1150	0	0		73.4	3.866	4.092592593
Journal of Evolutionary Biology	1420-9101	12												$	wait	yes	$3,090		yes	1928	0.4	0		309.4	2.516	2.591536749
Journal of Experimental Biology	1477-9145	2												yes	yes	yes	�2,750		yes	3434	0	0		47.6	3.308	0
Journal of Experimental Marine Biology and Ecology	1879-1697	2												$/funder	yes	yes	$3,090		yes	3090	0	0		68.6	2.476	0.980053191
Journal of Field Ornithology	1557-9263	2	CC BY	Yes	Yes	https://journal.afonet.org/policies/#fees-waivers-refunds	1250 USD	1250	Yes	https://journal.afonet.org/policies/#fees-waivers-refunds	No		Yes	yes	yes	yes	??	--	no		0	0		15.8	1.309	3.20952381
Journal of Fish Biology	1095-8649	2												$	wait	yes	$3,950		yes	3950	0	0		59.4	2.504	0.625
Journal of Geophysical Research: Biogeosciences	2169-8961	7												$/wait	yes	yes	$3,600		yes	3600	0	1	6593	141	4.432	4.410894661
Journal of Geophysical Research: Solid Earth	2169-9356	2												$/wait	yes	yes	$3,600		yes	3600	0	0		493	4.39	1.2
Journal of Heredity	1465-7333	10												$	yes	yes	$3,000		yes	3000	0	0		120.6	2.679	4.348693741
Journal of Herpetology	1937-2418	15												--	--	--	$100/page + $150 OA fee		yes	1150	0.6	0	246	52.6	1.43	1.757594114
Journal of Human Evolution	1095-8606	20												$/funder	yes	yes	$4,050		yes		0	5	3115	425.8	3.656	1.289567677
Journal of Hymenoptera Research	1314-2607	11	CC BY	Yes	Yes	http://jhr.pensoft.net/about#Article-Processing-Charges	440 EUR	472	Yes	https://jhr.pensoft.net/about#Article-Processing-Charges	Yes	https://jhr.pensoft.net/about#Article-Processing-Charges	Yes	yes	yes	yes	EUR 440 + EUR 15/page above 10 pages	470	yes	633	0	0		0	1.76	2.417020582
Journal of Insect Conservation	1572-9753	3												$	yes	yes	$3,390		yes		0	0		44.8	2.62	1.805555556
Journal of Insect Physiology	1879-1611	2												$/funder	yes	yes	$3,030		yes	3030	0	0		87.8	2.608	1.139583333
Journal of Librarianship and Scholarly Communication	2162-3309	2	CC BY	Yes	No	http://jlsc-pub.org/about/		0	No		No		Yes	yes	yes	yes	$0	OA	yes	0	0	0		0.6		3.588888889
Journal of Mammalogy	1545-1542	12												$	yes	yes	$2,737		yes		0	0		293.2	2.291	15.52362631
Journal of Medical Entomology	1938-2928	11												$	yes	yes	$3,963		yes	3963	0	0		153.8	2.435	2.837731807
Journal of Melittology	2325-4467	60												--	--	--	$0	OA	yes	1188	0	0				1.015787037
Journal of Molecular Evolution	1432-1432	3												$	yes	yes	$3,390		yes	3390	0	0		52.6	3.973	2.122427035
Journal of Morphology	1097-4687	5												$	wait	yes	$4,020		yes	470	0.3	0		104	1.966	2.565392157
Journal of Natural History	1464-5262	3												$/funder	yes	yes	Check https://www.tandfonline.com/action/authorSubmission?show=instructions&journalCode=tnah20#pubCharge		yes	75	0	0		27.8	0.947	0.797979798
Journal of Nematology	2640-396X	4	CC BY	No	Yes	https://sciendo.com/pl/journal/JOFNEM	400 USD	400	No		No		Yes	yes	yes	yes	$400	OA	yes	2120	0	0		0	1.481	0.035714286
Journal of Ornithology	2193-7206	8												$	yes	yes	$3,390		yes	3390	0	0		23.2	1.816	2.467918417
Journal of Paleontology	1937-2337	34												$	yes	yes	$2,100		yes	2100	0.8	0	496	190.2	1.628	2.044277035
Journal of Parasitology	1937-2345	18												--	--	--	$1,100		yes	1100	0.7	0	555	112.6	1.343	1.808482644
Journal of Plant Nutrition and Soil Science	1522-2624	2												$	wait	yes	$3,660		yes	3660	0	0		15.2	2.566	0
Journal of Systematic Palaeontology	1478-0941	7												$/funder	yes	yes	??	--	no		0	0		105	3.152	2.36908939
Journal of the Acoustical Society of America	1520-8524	2												$/wait/funder	yes	yes	$2,200	OA	yes		0	0		768.6	2.482	0.130952381
Journal of the Bombay Natural History Society	2454-1095	4												--	--	--	??	closed access	no		0	0				0.65625
Journal of the Geological Society	2041-479X	2												$	wait	yes	$4,400		yes		0	0		149.6	3.288	6.131578947
Journal of the Kansas Entomological Society	1937-2353	76												--	--	--	$50/page	closed access	no		0.9	23	43	29	0.481	0.829006025
Journal of the Marine Biological Association of the United Kingdom	1469-7769	2												$	yes	yes	$3,255		yes	3255	0	0		10	1.559	7.066666667
Journal of Theoretical Biology	1095-8541	16												$/funder	yes	yes	$2,360		yes	2360	0	0	8622	301.8	2.405	1.853313461
Journal of Tropical Medicine	1687-9694	2	CC BY	Yes	Yes	https://www.hindawi.com/journals/jtm/apc/	1350 USD	1350	Yes	https://www.hindawi.com/publish-research/authors/waiver-policy/	No	https://www.hindawi.com/journals/jtm/apc/	Yes	yes	yes	yes	$1,500		yes		0	0		0	2.705	13.13636364
Journal of Vector Ecology	1948-7134	5												yes	yes	yes	$650	OA, up to 15 pages	yes	650	0	0		10.8	1.889	2.318484848
Journal of Vertebrate Paleontology	1937-2809	11												$/funder	yes	yes	$0?	closed access	no		0	3	743	375.6	2.558	0.502229688
Journal of Wildlife Diseases	1943-3700	2												yes	funder	no	$1580 pub chg + $1500 OA fee		yes	3080	0	0		27.2	1.626	3.090909091
Koleopterologische Rundschau	0075-6547	8												--	--	--	$0	OA	yes	1116	0	0				1.340238653
Landscape Ecology	1572-9761	2												$	yes	yes	$4,190		yes	4190	0	0		69.2	5.043	2.216666667
Limnology and Oceanography	1939-5590	7												$	wait	yes	$3,000		yes	2964	0	0		189.4	5.019	8.539455782
Linzer Biologische Beitrage	0253-116X	3												--	--	--	??	OA, but not clear	no		0	0				0.593055556
Madro�o	1943-6297	2												--	--	--	$40/page	closed access	no		0	0		4		0.493076923
Malimbus	0331-3689	2												--	--	--	??	closed access	no		0	0			0.154	0.107142857
Marine Ecology Progress Series	1616-1599	2												$/wait	$/wait/funder	yes	2000 euros	OA	yes	2147	0	0		49	2.915	3.357142857
Mathematical Biosciences	1879-3134	5												$/funder	yes	yes	$3,050		yes	3050	0	0		138.2	3.935	6.417424242
Memorias do Instituto Oswaldo Cruz	1678-8060	3												--	--	--	$0	OA	yes	0	0	0			2.747	11.36607143
Methods in Ecology and Evolution	2041-210X	12												$	wait	yes	$3,500		yes		0	5		321.8	8.335	16.81944444
Miscelanea Matematica	1665-5478	2												--	--	--	??	not clear	no		0	0				1.107142857
Mitochondrial DNA Part B	2380-2359	2												yes	yes	yes	$850		yes		0	0		0.4	0.61	1.375
Mobile DNA	1759-8753	2	CC BY, CC0	Yes	Yes	https://mobilednajournal.biomedcentral.com/about	1990 GBP	2484	Yes	https://mobilednajournal.biomedcentral.com/about	No		Yes	yes	yes	yes	$2,790		yes	0	0	0		3.2	4.679	2.555555556
Molecular Biology and Evolution	1537-1719	22	CC BY, CC BY-NC	No	Yes	https://academic.oup.com/mbe/pages/Open_Access	3255 USD	3255	Yes	https://academic.oup.com/journals/pages/librarians/developing_countries/participating_countries	No		Yes	yes	yes	yes	$3,255		yes		0	58	792	745	8.8	6.468530904
Molecular Ecology	1365-294X	28												$	wait	yes	$4,940		yes	0	0	60		919.6	6.622	5.502750722
Molecular Ecology Resources	1755-0998	7												$	wait	yes	$4,940		yes		0	0		278.4	8.678	5.914285714
Molecular Phylogenetics and Evolution	1095-9513	81												$/funder	yes	yes	$3,600		yes	2205	0.4	52	1989	1410.2	5.019	4.346274506
Mycologia	1557-2536	5												$/funder	yes	yes	$0	OA	yes	0	0	4		52.6	2.958	2.503230769
Mycorrhiza	1432-1890	5												$	yes	yes	$3,280		yes	3280	0	0		114.2	3.856	5.637777778
Natural Areas Journal	2162-4399	2												--	--	--	$3,000		yes	3000	0	0		27.8	0.945	1.970588235
Nature	1476-4687	42												$	wait/funder	yes	$10,087	for OA, in Euros	yes		0	14	7808	26274.2	69.504	29.31436773
Nature Climate Change	1758-6798	2												$	wait/funder	yes	$10,087	for OA, in Euros	yes		0	0		593.2	28.66	12.97619048
Nature Communications	2041-1723	7	CC BY	No	Yes	https://www.nature.com/ncomms/about/article-processing-charges	3920 GBP	4893	Yes	http://www.nature.com/openresearch/about-open-access/policies-journals/#Article_processing_charge_APC_waivers	No		Yes	yes	no	yes	$6,290		yes	0	0	0		12138.6	17.694	25.22687075
Nature Ecology & Evolution	2397-334X	7												$	wait/funder	yes	$10,087	for OA, in Euros	yes	10087	0	0		171	19.1	12.24285714
Nature Genetics	1546-1718	2												$	wait/funder	yes	$10,087	for OA, in Euros	yes	0	0	0		1631	41.307	18.08928571
Nature Plants	2055-0278	3												$	wait/funder	yes	$10,087	for OA, in Euros	yes	10087	0	0		32.8	17.352	17.77777778
Neues Jahrbuch f�r Geologie und Pal�ontologie	2363-717X	4												$	no	yes	base fee (�140/article) and page fee (�149/page) up to 16 pages	1928	yes		0	39		7.4		1.207282913
New Phytologist	1469-8137	36												$	wait	yes	$5,250		yes	5250	0.7	0	4844	833.4	10.323	9.543752867
Novitates Paleoentomologicae	2329-5880	22												--	--	--	$0	OA	yes		0	0				1.021464646
Occasional Papers of the Museum of Natural Science, Louisiana State	2474-8935	2												--	--	--	$0	OA	yes	0	0	0				0.347222222
Oecologia	1432-1939	32												$	yes	yes	$3,390		yes		1.3	35	8752	268.6	3.298	4.123494487
Ohio Journal of Science	2471-9390	4												yes	no	no	$0	membership in OAS � professional level is $75; OA	yes	0	0	0		2.6		0.154411765
Oikos	1600-0706	21												$	wait	yes	$3,300		yes	3300	0	21	2353	292.8	4.254	6.487179168
Organisms Diversity & Evolution	1618-1077	2												$	yes	yes	$3,390		yes	3390	0	0		18	2.663	1.166666667
Ornithological Applications / Condor	1938-5129	18												--	--	--	$3,405	OA	yes	3405	0.4	0	390	119	3.043	3.599957071
Ornithology / Auk	1938-4254	29												--	--	--	$3,405		yes	3405	0	0	390	32.6	2.55	2.103249561
Ornitolog�a Neotropical	1075-4377	3												--	--	--	$70	OA	yes	70	0	0			0.273	0.777777778
Oryx	1365-3008	3	CC BY, CC BY-NC-SA, CC BY-NC-ND	No	Yes	https://www.cambridge.org/core/journals/oryx/information/open-access-faqs	1950 GBP; 2950 USD	2950	Yes	https://www.cambridge.org/core/journals/oryx/information/open-access-faqs	Yes	https://www.oryxthejournal.org/authors/guidelines-for-authors/	Yes	yes	yes	yes	$2,950		yes	1621	0	0		27.2	2.957	4.05200341
Pacific Science	1534-6188	2												yes	yes	yes	??	not clear	no		0	0		18.6	0.922	1.125
Palaeoentomology	2624-2834	9												--	--	--	$20/page	not required. Suggested	yes		0	0				1.155555556
Palaeogeography, Palaeoclimatology, Palaeoecology	1872-616X	12												$/funder	yes	yes	$2,990		yes	1071	0	0	8470	1122	3.565	3.119294765
Palaeontologia Electronica	1094-8074	2	CC BY, CC BY-NC-SA	No	No	https://palaeo-electronica.org/content/about		0	No		No		Yes	--	--	--	$0	OA	yes	0	0	0			1.932	1.5625
Palaeontology	1475-4983	5												$	wait	yes	$4,530		yes	4530	0	1		197	3.547	3.540277778
Palaios	1938-5323	4												$	yes	no	$150/page	not required, journal not OA	no	1500	0.9	2		293.6	1.965	1.4
Paleobiology	1938-5331	13												$	yes	yes	$2,100		yes	2100	0	0		113	3.153	4.058355533
Paleontological Contributions	1946-0279	5												--	--	--	$0	not 100% clear!	yes	0	0.8	6		12.4		1.088888889
Paleontological Society Papers	2399-7575	3												--	--	--	??	not clear	no		0	0				0.270955166
Paleontological Society Special Publications	2475-2681	2												--	--	--	??	not clear	no	3085	0	0				0.016129032
PalZ / Pal�ontologische Zeitschrift	1867-6812	5												$	yes	yes	$2,890	OA	yes		0	0		44.2	1.553	1.65
Papers in Palaeontology	2056-2802	2												$	wait	yes	$4,070	OA	yes	4070	0	0		56	3.349	5.125
Parasites & Vectors	1756-3305	3	CC BY, CC0	Yes	Yes	https://parasitesandvectors.biomedcentral.com/about	1990 GBP	2484	Yes	https://www.biomedcentral.com/getpublished/article-processing-charges	No		Yes	yes	yes	yes	$2,690		yes	2690	0	0		10.8	4.047	6.857142857
Pedobiologia	1873-1511	2												$/funder	yes	yes	$2,700		yes		0	0		50.4	2.128	1.783333333
PeerJ	2167-8359	19	CC BY	Yes	Yes	https://peerj.com/pricing/	1395 USD	1395	Yes	https://peerj.com/about/policies-and-procedures/#publishing-plan-policies and https://peerj.com/about/FAQ/#waivers	No		Yes	yes	yes	yes	$1,295	This is the one-time APC, but there are other plans	yes	1295	0.1	24	0	12.8	3.061	8.076065163
Perspectives in Ecology and Conservation / Natureza & Conservacao	2530-0644	3												--	--	--	$0	OA	yes	0	0	0		27.4	5.652	29.2043333
Philippine Journal of Science	0031-7683	2												--	--	--	$0?	OA	no	0	0	0				2.727272727
Philippine Journal of Systematic Biology	2243-8025	4												--	--	--	$100	OA	yes	100	0	0				1.625
Philosophical Transactions of the Royal Society B	1471-2970	11												$	yes	yes	$2,380	OA	yes	2380	0	0		650	6.671	15.84476999
Phytopathology	1943-7684	10												$/wait	yes	yes	$179/page plus $2,250 or $3,000 flat fee	OA	yes	4790	0	8			4.01	0.474358974
Plant and Soil	1573-5036	3												$	yes	yes	$4,190		yes	0	0	40		297.8	4.993	7.938339438
Plant Disease	1943-7692	2												$/wait	yes	yes	$3,000	Nonmember rates: $179 per page. Authors may pay $2,250 to make their articles freely available in addition to standard page fees, or $3,000 CC BY or CC BY-NC-ND License.	yes	2206	0	0			4.614	6.165991903
Plant Ecology	1573-5052	4												$	yes	yes	$3,280		yes	3280	0.3	0		53.2	1.99	5.064009662
Plant Journal	1365-313X	2												$	wait	yes	$4,940		yes	4940	0	0		150	7.091	9.303418803
Plant Pathology	1365-3059	4												$	wait	yes	$4,330		yes		0	0		13.8	2.772	1.783643018
Plant Systematics and Evolution	1615-6110	2												$	yes	yes	$3,280		yes		0.9	0		53.6	1.644	2.125
Plants	2223-7747	2	CC BY	Yes	Yes	http://www.mdpi.com/journal/plants/apc	2200 CHF	2468	No		No		Yes	yes	yes	yes	2400 CHF		yes	2389	0	0		0	4.658	1
PLoS Biology	1545-7885	10	CC BY	Yes	Yes	https://plos.org/publish/fees/	5300 USD	5300	Yes	https://plos.org/publish/fees/	No		Yes	yes	yes	yes	$5,300		yes	5300	0.1	21		188.6	9.593	18.74846154
PLoS Computational Biology	1553-734X	5	CC BY	Yes	Yes	https://plos.org/publish/fees/	2655 USD	2655	Yes	https://plos.org/publish/fees/#fee-assistance	No		Yes	yes	yes	yes	$2,655		yes	0	0	0		180.6	4.779	9.75
PLoS Currents	2157-3999	3												yes	yes	yes	--	no longer published	no		0	0				2.166233766
PLoS Genetics	1553-7404	12	CC BY	Yes	Yes	https://plos.org/publish/fees/	2655 USD	2655	Yes	https://plos.org/publish/fees/#fee-assistance	No		Yes	yes	yes	yes	$2,655		yes	2655	0.1	0		252.4	6.02	6.469444444
PLoS Neglected Tropical Diseases	1935-2735	11	CC BY	Yes	Yes	https://plos.org/publish/fees/	2495 USD	2495	Yes	https://plos.org/publish/fees/#fee-assistance	No		Yes	yes	yes	yes	$2,495		yes		0.1	0	0	0	4.781	4.825721501
PLoS One	1932-6203	74	CC BY	Yes	Yes	https://plos.org/publish/fees/	1805 USD	1805	Yes	https://www.plos.org/fee-assistance	No		Yes	yes	yes	yes	$1,805		yes	1805	0.3	0	0	3281.6	3.752	6.176081295
PLoS Pathogens	1553-7374	3	CC BY	Yes	Yes	https://plos.org/publish/fees/	2655 USD	2655	Yes	https://plos.org/publish/fees/#fee-assistance	No		Yes	yes	yes	yes	$2,655		yes	2655	0	0		213.2	7.464	15.22222222
Polskie Pismo Entomologiczne	2299-9884	6												--	--	--	$100	OA journal � this is the real fee!	yes		0	0		0		1.031590414
Proceedings of the Academy of Natural Sciences of Philadelphia	1938-5293	3												--	--	--	$40/page	seems OA	no	400	0	0		3.4		0.377073906
Proceedings of the Biological Society of Washington	1943-6327	3												--	--	--	$0	Seems closed access	no	0	0	0		6	0.571	0.72826087
Proceedings of the California Academy of Sciences	0068-547X	6												--	--	--	??	not clear	no		0	18				6.356773879
Proceedings of the Entomological Society of Washington	2378-6477	37												--	--	--	$40/page	closed access	no	400	0	18		12.4		0.153483805
Proceedings of the National Academy of Sciences USA	1091-6490	53												$/wait/funder	yes	yes	$5,495	reductions for various classes of people or with embargo	yes	5495	0.2	0	4015	9733.6	12.779	14.42728482
Proceedings of the Royal Society of London B	1471-2954	43												--	--	--	$2,380	OA	yes	2380	0	2	3087	738.8	5.53	5.40265289
Psyche	1687-7438	3	CC BY	Yes	Yes	https://www.hindawi.com/journals/psyche/apc/	900 USD	900	Yes	https://www.hindawi.com/publish-research/authors/waiver-policy/	No		Yes	yes	yes	yes	$925	OA	yes	3000	0	0			0	1.146341463
Quarterly Review of Biology	1539-7718	15												$/wait/funder	wait/funder	yes	$2,500	OA	yes	2500	0	0		487.4	6.75	4.648888889
Raffles Bulletin of Zoology	2345-7600	9												--	--	--	$0	Appears to be OA, though publisher retains copyright	yes	0	0	6	0		1.198	1.352248677
Reptiles & Amphibians	2332-4961	3												--	--	--	$0	OA	yes	0	0	0				0.655788656
Restoration Ecology	1526-100X	19												$	wait	yes	$3,300		yes	3300	0	0	1017	313.2	4.181	3.848954627
Revista Chilena de Infectolog�a	0717-6341	2												--	--	--	$0	OA	yes	0	0	0			0.636	0.75
Revista da Sociedade Brasileira de Medicina Tropical	1678-9849	3	CC BY	No	No	http://www.scielo.br/revistas/rsbmt/iinstruc.htm#002		0	No		No		Yes	yes	yes	yes	$0	OA	yes	0	0	0			2.141	2.734892788
Revista do Instituto de Medicina Tropical de Sao Paulo	1678-9946	3												--	--	--	$0	OA	yes	3315	0	0		0.2	2.169	3.166666667
Revista Mexicana de Biodiversidad	2007-8706	20	CC BY-NC-ND	No	No	http://www.revista.ib.unam.mx/index.php/bio/about/editorialPolicies#focusAndScope		0	Yes	http://revista.ib.unam.mx/index.php/bio/about/submissions#authorGuidelines	No	http://www.revista.ib.unam.mx/index.php/bio/about/editorialPolicies#focusAndScope	Yes	yes	no	no	$0	not 100% clear!	yes	0	0.7	0	0		0.956	6.682215562
River Research and Applications / Regulated Rivers	1535-1467	9												$	wait	yes	$4,330		yes		0	0		49	2.78	8.648
River Systems	2363-7137	3												$	no	yes	�140/article plus �149/page up to 16 pages	1928	yes		0	0				1.361111111
Royal Society Open Science	2054-5703	3	CC BY	Yes	Yes	https://royalsocietypublishing.org/rsos/charges	1200 GBP	1498	Yes	https://royalsocietypublishing.org/rsos/waivers	No		Yes	yes	yes	yes	$1,680		yes	1680	0	0		81.2	3.653	22.54166667
Saudi Journal of Biological Sciences	2213-7106	2	CC BY, CC BY-NC-ND	No	Yes	https://www.elsevier.com/journals/saudi-journal-of-biological-sciences/1319-562x/open-access-journal	1250 USD	1250	Yes	http://www.elsevier.com/about/corporate-responsibility/research4life	No		Yes	yes	yes	yes	$1,350		yes	1350	0	0			4.052	1.625
Science	1095-9203	26												no	yes	yes	n/a	Free to publish, no hybrid	no		0	0	13,373	14196.6	63.714	17.03119134
Science Advances	2375-2548	11	CC BY, CC BY-NC	No	Yes	https://www.science.org/content/page/science-advances-licensing-and-charges	4500 USD	4500	Yes	https://www.science.org/content/page/science-advances-licensing-and-charges	Yes	https://www.science.org/content/page/science-advances-licensing-and-charges	Yes	yes	no	yes	$4,500		yes		0	0			14.957	45.40416667
Science of Nature / Naturwissenschaften	1432-1904	6												$	yes	yes	$3,390		yes	3390	0	12		72	2.427	2.83531746
Science of the Total Environment	1879-1026	2												$/funder	yes	yes	$3,680		yes	3680	0	0		2196	10.753	3.125
Scientific Papers, Natural History Museum, University of Kansas	1094-0782	3												--	--	--	??	Not clear	no	0	0	0				1.344620292
Scientific Reports	2045-2322	16	CC BY	No	Yes	https://www.nature.com/srep/open-access	1890 EUR; 1690 GBP; 2190 USD	2190	Yes	https://www.nature.com/srep/open-access	No		Yes	yes	no	yes	$2,190		yes	680	0.4	0	0	15605.6	4.996	5.531696429
Silliman Journal	0037-5284	3												--	--	--	$0	No fees mentioned	yes	0	0	0				3.587301587
Sociobiology	2447-8067	2	CC BY	Yes	No	http://periodicos.uefs.br/index.php/sociobiology/about		0	No		No		Yes	yes	yes	yes	$0	--	yes	0	0	0			0.864	1.166666667
Soil	2199-398X	2	CC BY	Yes	Yes	http://www.soil-journal.net/for_authors/article_processing_charges.html	1030 EUR	1105	Yes	http://www.soil-journal.net/for_authors/for_authors/financial_support.html	No	http://www.soil-journal.net/for_authors/article_processing_charges.html	Yes	yes	yes	yes	$99/page	--	yes	990	0	0		0	6.373	1.3125
Soil Biology and Biochemistry	1879-3428	18												$/funder	yes	yes	$4,390		yes	4390	0	0	6046	812.6	8.546	4.063047858
Soil Discussions	2199-3998	2												yes	yes	yes	93 euros / page	1116	yes	1800	0	0				0.125
Soil Science Society of America Journal	1435-0661	8												$	wait	yes	$1,150		yes	1150	0	0		72.8	2.932	3.892548077
Southwestern Naturalist	1943-6262	5												--	--	--	$80/page	not OA	no	800	0	3		684.6	0.149	1.161437908
Spixiana	0341-8391	2												--	--	--	??	No clear information	no		0	0		0	0.391	0.541666667
Stuttgarter Beitrage zur Naturkunde, Serie B, Geologie und Paleontologie	0341-0153	2												--	--	--	??	No clear information	no		0	0				4.875
Sylvatrop	0115-0022	2												--	--	--	$0?	not 100% clear!	no	0	0	0				1.996376812
Symbiosis	1878-7665	2												$	yes	yes	$3,390		yes	3390	0	0		19	3.109	5.423076923
Systematic Biology	1076-836X	29												$	yes	yes	$1,984	OA	yes	1984	1.6	0	290	769	9.16	9.436787966
Systematic Botany	1548-2324	3												--	--	--	??	not clear	no		0	5	260	35.2	0.933	2.448849396
Systematic Entomology	1365-3113	27												$	wait	yes	$4,300		yes		0.5	0	2690	157.6	4.841	7.077258544
Systematic Parasitology	1573-5192	3												$	yes	yes	$3,190		yes	3190	0	0		15	1.023	2.767973856
Systematics and Biodiversity	1478-0933	6												$/funder	yes	yes	$3,085	Very complicated to get this information	yes	3085	0	0		5	2.313	4.700854701
Theoretical Ecology	1874-1746	3												$	yes	yes	$2,780	OA fees	yes	2780	0	0		27	1.798	7.380952381
Theoretical Population Biology	1096-0325	3												$/funder	yes	yes	$2,630	--	yes		0	0		46.8	1.514	3.724451411
Transactions of the American Entomological Society	2162-3139	2												--	--	--	--	Nothing is clear on website	no		0	0		5.4	0.383	0.345454545
Transactions of the Kansas Academy of Science	1938-5420	31												--	--	--	--	Nothing is clear on website	no		0	22	35	126		0.763075656
Transactions of the Royal Society of Tropical Medicine and Hygiene	1878-3503	2												$	yes	yes	$2,829	--	yes	2829	0	0		46.2	2.455	9.105555556
Trends in Ecology and Evolution	1872-8383	20												$	wait	yes	$6,700	--	yes	6700	0	116	4003	862.6	20.589	19.24648407
Trends in Genetics	1362-4555	2												$	wait	yes	$6,700	--	yes	6700	0	0		497.8	11.821	7.958333333
Treubia	2337-876X	2												--	--	--	$0	--	yes	0	0	0		0		3.927272727
Vector-Borne and Zoonotic Diseases	1557-7759	4												$/funder	yes	yes	$3,600	$49 submission fee, $75/page not open	no	3600	0	3		3	2.523	4.810763889
Vertebrata PalAsiatica	1000-9418	5												--	--	--	$0	not 100% clear!	yes	240	0	0				0.877879528
Weed Science	1550-2759	3												$	yes	yes	$2,500	OA fees	yes	2500	0	0		41.6	2.58	6.908088235
Wilson Journal of Ornithology / Wilson Bulletin	1938-5447	19												--	--	--	$100/page + $600 for OA		yes		0	0	55	63.8	0.454	0.82706265
ZooKeys	1313-2970	74	CC BY	Yes	Yes	https://zookeys.pensoft.net/about#ArticleProcessingCharges	700 EUR	751	Yes	http://zookeys.pensoft.net/about#Discounts-and-Waivers	No		Yes	yes	yes	yes	$829	in Euros	yes		0.8	11	0	9.8	1.492	1.564929852
Zoologica Scripta	1463-6409	8												$	wait	yes	$3,600		yes	3600	0	0		74	3.185	3.596732434
Zoological Journal of the Linnean Society	1096-3642	17												$	yes	yes	$3,103		yes	3103	0	45	4793	153.8	3.834	5.458571004
Zoosystematics and Evolution	1860-0743	3	CC BY	Yes	Yes	http://zse.pensoft.net/about#OpenAccessFees	1000 EUR	1073	Yes	http://zse.pensoft.net/about#DiscountsandWaivers	No	http://zse.pensoft.net/about#OpenAccessFees	Yes	yes	yes	yes	$0	up to a yearly quota	yes	0	0	0		0	1.647	1.564935065
Zootaxa	1175-5334	76												$	no	no	OA is $20/page		yes	2147	1.3	0	6000		1.026	1.777605937
