# Supplementary material for: Relationships among cost, citation, and access in journal publishing by an ecology and evolutionary biology department at a U.S. university
Source: PeerJ. 2024 Jan 4;12:e16514. doi: 10.7717/peerj.16514 (PMC10771770; doi:10.7717/peerj.16514)
Supplement: Supplemental Information 2 — Definitions, source, and remarks on each field in the data table. [file peerj-12-16514-s002.csv]

Field name	Definition	Source	Remarks
Journal name	Official name of journal	Initially from Google Scholar records, problematic cases checked on journal websites	A few cases have multiple names separated by a /; these are sequential names for the same journal
ISSN	International Standard Serial Number assigned to every journal	http://portal.issn.org, https://www.ncbi.nlm.nih.gov/nlmcatalog	When multiple ISSNs were available for a journal, used the newer version or the online version. Finally, when doubt existed owing to multiple journals with similar or identical names, we searched the actual title of paper on Google Scholar, accessed the paper online, and then identified the journal that published the paper(s) in question.
Number of EEB papers	Number of papers published by University of Kansas Ecology and Evolutionary Biology faculty members in a particular journal	https://scholar.google.com	R scripts used to scrape publication lists under the Google Scholar profile for each faculty member. Restricted to journal publications only.
Journal license	License under which papers are published	https://doaj.org/docs/public-data-dump/	Blank cell indicates no information provided on source site
Author holds copyright without restrictions	yes or no	https://doaj.org/docs/public-data-dump/	Blank cell indicates no information provided on source site
APC	Information about article processing charges	https://doaj.org/docs/public-data-dump/	Blank cell indicates no information provided on source site
APC information URL	Information about article processing charges	https://doaj.org/docs/public-data-dump/	Blank cell indicates no information provided on source site
Article processing charges	Article processing charge amount (original currency)	https://doaj.org/docs/public-data-dump/	Blank cell indicates no information provided on source site. Original currency.
Article processing charges (US$)	Article processing charge amount	https://doaj.org/docs/public-data-dump/	Converted to US$ on 11 September 2023. Blank cell indicates no information in preceding field.
APC waiver policy	Information about waivers available for article processing charges	https://doaj.org/docs/public-data-dump/	Blank cell indicates no information provided on source site
Waiver policy info	Information about waivers available for article processing charges	https://doaj.org/docs/public-data-dump/	Blank cell indicates no information provided on source site
Other fees	Information about other fees	https://doaj.org/docs/public-data-dump/	Blank cell indicates no information provided on source site
Other fees info	Information about other fees	https://doaj.org/docs/public-data-dump/	Blank cell indicates no information provided on source site
Is DOAJ OA	Summary of whether designated as open access by DOAJ	https://doaj.org/docs/public-data-dump/	Blank cell indicates no information provided on source site
Pub	Conditions under which can be posted by individual researchers	https://v2.sherpa.ac.uk/romeo/	journals indicated as ÒyesÓ (i.e., can post immediately) ÒwaitÓ (i.e., can post, but after an embargo period), Ò$Ó (i.e., only via paying an open-access fee), ÒfunderÓ (i.e., only under a funder mandate), or ÒnoÓ (i.e., cannot post). Blank cell indicates no information provided on source site.
Accept	Conditions under which can be posted by individual researchers	https://v2.sherpa.ac.uk/romeo/	journals indicated as ÒyesÓ (i.e., can post immediately) ÒwaitÓ (i.e., can post, but after an embargo period), Ò$Ó (i.e., only via paying an open-access fee), ÒfunderÓ (i.e., only under a funder mandate), or ÒnoÓ (i.e., cannot post). Blank cell indicates no information provided on source site.
Submit	Conditions under which can be posted by individual researchers	https://v2.sherpa.ac.uk/romeo/	journals indicated as ÒyesÓ (i.e., can post immediately) ÒwaitÓ (i.e., can post, but after an embargo period), Ò$Ó (i.e., only via paying an open-access fee), ÒfunderÓ (i.e., only under a funder mandate), or ÒnoÓ (i.e., cannot post). Blank cell indicates no information provided on source site.
OA fees?	Are there fees for open access publishing	Individual journal websites	Blank cell indicates no information provided on source site
OA fee comments	Additional information about open access publishing fees	Individual journal websites	Blank cell indicates no information provided on source site
OA and fee info	Additional information about open access publishing fees	Individual journal websites	Blank cell indicates no information provided on source site
Cost of openness (US$)	Overall cost of publishing an open access paper with the journal	Individual journal websites	This quantity is the APC in the case of open access journals, but is the hybrid open access fee in the case of subscription journals.
Average EEB editorships per year	Faculty member-years spent as editor or associate editor on a per-year average basis over 2015-2018	University of Kansas Department of Ecology and Evolutionary Biology annual reports
Total EEB reviews 2015-2018	Total number of manuscript reviews provided by faculty members over 2015-2018	University of Kansas Department of Ecology and Evolutionary Biology annual reports
2019 subscription price (US$)	Amount likely paid by University of Kansas Libraries for online access to journal content for University computers	Individual journal websites; University of Kansas Libraries information that can be shared legally	This price information refers to subscriptions to closed-access journals only, such that we do not include this information for open access journals. Blank cell indicates no information available from KU Libraries.
Average usage (2018-2022)	Average number of access events at the University of Kansas for the particular journal	COUNTER Code of Practice, Release 4, data provided to KU Libraries	Journal usage (access counts) evaluated during 2018-2022. Blank cell indicates no information available from KU Libraries.
Journal Impact Factorª_	Official Clarivate Journal Impact Factorª_	https://wos-journal.info/	Blank cell indicates no information provided on source site
Average citations per year	Average citations per year for a paper over the years since its publication	https://scholar.google.com/	Total number of citations for each paper were drawn from Google Scholar late in 2022. Average number of citations per year since publication was calculated as [total citations / (2023 Ð publication year)].
